# Supplementary material for: Correlation between retinal function and microstructural foveal changes in intermediate age related macular degeneration
Source: Int J Retina Vitreous. 2017 May 8;3:8. doi: 10.1186/s40942-017-0061-3 (PMC5421337; doi:10.1186/s40942-017-0061-3)
Supplement: Supplementary file 1 — Additional file 1. Study dataset. [file 40942_2017_61_MOESM1_ESM.xlsx]

## Sheet: Foglio1
Name	Age	Drusen	DRUSEN	BCVA	BCEA micro	logBCEA
				logMAR	ISD	ISD	SENS	HRF	ELM line	Ise	RPE	DPED	evol	Ctsubfoveal
PT#1	62	N	0	0	0.02	-1.69897	18.7	0	0	0	0	0	0	233
PT#2	67	PR	1	0.0457575	1.2	0.0791812	12.1	1	0	1	1	0	1	187
PT#3	90	PR	1	0.69897	0.58	-0.236572	2.3	1	1	1	1	0	0	165
PT#4	72	N	0	0	2.7	0.431364	16.7	1	0	1	1	0	0	240
PT#5	79	PR	1	0	0.15	-0.823909	16.1	0	0	0	0	0	1	148
PT#6	64	PR	1	0.0457575	0.18	-0.744727	12.9	1	1	1	1	1	0	143
PT#7	76	N	0	0	3.67	0.564666	17.8	0	0	0	0	0	0	134
PT#8	83	PR	1	0.154902	3.31	0.519828	8.9	1	1	1	1	1	1	121
PT#9	74	N	0	0	0.83	-0.0809219	15.1	0	0	0	0	0	0	230
PT#10	83	PR	1	0	0.39	-0.408935	11.6	0	0	0	0	0	0	186
PT#11	89	PR	1	0	4.77	0.678518	13.6	0	0	1	0	0	0	103
PT#12	65	N	0	0	10.3	1.01284	14.7	0	0	1	1	0	0	310
PT#13	89	N	0	0.0457575	4.24	0.627366	8.9	1	1	1	1	1	0	144
PT#14	76	PR	1	0.0457575	0.71	-0.148742	14.3	0	0	1	1	0	1	232
PT#15	85	N	0	0.0457575	2.46	0.390935	15,2	0	0	1	1	0	1	209
PT#16	72	N	0	0.09691	1.99	0.298853	12.2	0	0	1	1	0	0	256
PT#17	68	N	0	0	0.29	-0.537602	12.8	1	1	1	1	0	0	153
PT#18	73	PR	1	0	1.27	0.103804	12.6	1	1	1	1	1	0	113
PT#19	68	N	0	0	0.76	-0.119186	17.4	0	0	1	1	1	0	160
PT#20	68	N	0	0	1.11	0.045323	1	1	1	1	1	1	0	209
PT#21	84	N	0	0.522879	1.7	0.230449	8.5	1	1	1	1	1	1	142
PT#22	63	N	0	0	0.11	-0.958607	18	0	0	0	1	1	0	337
